# Supplementary material for: Diversity and Pathogenicity of Six Diaporthe Species from Juglans regia in China
Source: J Fungi (Basel). 2024 Aug 16;10(8):583. doi: 10.3390/jof10080583 (PMC11355219; doi:10.3390/jof10080583)
Supplement: Supplementary file 1 [file jof-10-00583-s001.zip]

Archive with 7 entries (6 files):
- Supplementary Files/
- Supplementary Files/Figure S1.pdf
- Supplementary Files/Figure S2.pdf
- Supplementary Files/Figure S3.pdf
- Supplementary Files/Figure S4.pdf
- Supplementary Files/Figure S5.pdf
- Supplementary Files/Table S1.pdf
